# Supplementary material for: The translocation activity of Rad54 reduces crossover outcomes during homologous recombination
Source: Nucleic Acids Res. 2024 Jun 3;52(12):7031–48. doi: 10.1093/nar/gkae474 (PMC11229335; doi:10.1093/nar/gkae474)
Supplement: gkae474_Supplemental_Files [file gkae474_supplemental_files.zip]

Archive with 2 entries (2 files):
- Sridalla.etal_Supplement_F_New.pdf
- Supplemental File 1 Figure1C full alignment.fasta
